# Supplementary material for: A modular two yeast species secretion system for the production and preparative application of unspecific peroxygenases
Source: Commun Biol. 2021 May 12;4:562. doi: 10.1038/s42003-021-02076-3 (PMC8115255; doi:10.1038/s42003-021-02076-3)
Supplement: Supplementary file 3 — Supplementary Data 1 [file 42003_2021_2076_MOESM3_ESM.xlsx]

## Sheet: Primary data Figure 1C
Signal Peptide	Aae-UPO*	Sce-Prepro	Kma-Inulinase	Sce-Invertase 2	Sce-Acid Phosphatase	Gma-UPO	Hsa-Serum Albumin	Aaw-Glucoamylase	Sce-Killer Protein	Mro-UPO	Cfo-CPO	Cgl-UPO	Cci-UPO	Ani-α Amylase	Sce-α Galactosidase	Gga-Lysozym	Mth-UPO	Negative control
	27.889	2.15473	2.91738	3.81613	2.79264	65.1493	3.64886	2.36169	3.12152	2.46092	1.92791	2.15189	9.58822	16.7184	6.5532	4.64869	3.06765	0.831774
	28.2143	3.21224	3.51844	3.53545	4.01743	59.9496	3.56097	2.21426	2.56057	2.54314	2.16323	2.69908	8.50931	16.906	6.43593	3.43844	2.57149	1.27866
	26.9227	3.36818	2.51196	3.7169	2.57649	57.6247	3.36818	2.61969	2.94574	2.75578	2.17432	2.6367	8.31229	17.2063	5.84487	3.70582	3.84165	0.995774
	27.323	2.49778	2.5318	3.12719	3.75092	61.1602	3.19652	1.69543	2.86352	2.39181	1.63891	2.71379	8.60313	16.3713	6.03251	3.87469	4.09398	0.467803
	25.9126	2.85785	2.9996	4.19037	4.52776	65.6171	3.13853	1.99433	3.32848	2.90037	1.6507	2.80114	8.36858	17.1031	7.20055	4.01542	3.44473	0.75907
Average	27.2523	2.81815	2.89584	3.67721	3.53305	61.9002	3.38261	2.17708	2.96396	2.61041	1.91102	2.60052	8.67631	16.861	6.41341	3.93661	3.4039	0.866616
SD	0.804892	0.447701	0.368443	0.348377	0.739561	3.06606	0.198551	0.3152	0.257234	0.189668	0.234534	0.230378	0.467339	0.296643	0.470733	0.40461	0.543224	0.267691
SD (%)	2.95348	15.8863	12.7232	9.47395	20.9327	4.95324	5.86977	14.4781	8.67871	7.26583	12.2727	8.85892	5.38639	1.75934	7.33983	10.2781	15.9589	30.8893
NBD Assay↑
split GFP Assay↓
Signal Peptide	Aae-UPO*	Sce-Prepro	Kma-Inulinase	Sce-Invertase 2	Sce-Acid Phosphatase	Gma-UPO	Hsa-Serum Albumin	Aaw-Glucoamylase	Sce-Killer Protein	Mro-UPO	Cfo-CPO	Cgl-UPO	Cci-UPO	Ani-α Amylase	Sce-α Galactosidase	Gga-Lysozym	Mth-UPO	Negative control
	753	351	149	329	182	1578	308	192	593	292	170	217	889	622	644	706	270	89
	793	228	202	356	231	1517	360	203	470	311	121	190	806	736	640	768	298	60
	604	330	204	360	152	1456	423	249	427	285	142	261	954	759	742	796	374	78
	594	294	205	389	130	1507	305	191	395	302	191	258	979	611	641	804	281	36
	649	288	180	448	149	1551	355	154	333	282	217	200	933	667	685	703	252	2
Average	678.6	298.2	188	376.4	168.8	1521.8	350.2	197.8	443.6	294.4	168.2	225.2	912.2	679	670.4	755.4	295	53
SD	80.276	42.0685	21.5685	40.5394	35.2783	41.4314	42.9949	30.4854	87.0485	10.7815	34.1139	29.3217	60.7599	59.4407	39.5606	43.2555	42.2374	31.1769
SD (%)	11.8297	14.1075	11.4726	10.7703	20.8995	2.72253	12.2772	15.4122	19.6232	3.66218	20.2818	13.0203	6.6608	8.75416	5.90104	5.72617	14.3178	58.8244

## Sheet: Primary data Figure 2A
	GmaUPO	GmaUPO	MweUPO	MweUPO	MweUPO	MroUPO	MroUPO	MroUPO	CglUPO	CglUPO	CglUPO	MthUPO	MthUPO	MthUPO	TteUPO	TteUPO	TteUPO
	Sce-Invertase 2	Ani-α Amylase	Negative control	Sce-Prepro	Mro-UPO	Negative control	Ani-α Amylase	Mro-UPO	Negative control	Ani-α Amylase	Cgl-UPO	Negative control	Sce-Acid Phosphatase	Sce-α Galactosidase	Negative control	Sce-Prepro	Cci-UPO
	n.d.	n.d.	n.d.	n.d.	n.d.	0.029257	2.30184	5.67051	0.0643995	0.611694	1.70773	0.0643995	1.23439	2.48111	0.260129	130.12	155.706
	n.d.	n.d.	n.d.	n.d.	n.d.	0.153038	3.57604	5.90323	0.0773202	0.693624	1.39862	0.0773202	1.03765	2.28238	0.111484	130.009	153.365
	n.d.	n.d.	n.d.	n.d.	n.d.	0.173526	1.78802	5.31336	0.0801407	0.625614	1.18972	0.0801407	1.07491	2.44121	0.0371616	142.142	153.216
	n.d.	n.d.	n.d.	n.d.	n.d.	0.248848	1.64516	6.23272	0.115206	0.603739	1.28263	0.115206	1.29617	2.30346	0.260129	126.367	149.054
	n.d.	n.d.	n.d.	n.d.	n.d.				0.0925366	0.618322	1.55289	0.0925366	1.50219	2.29842	0.167226	126.739	141.399
	n.d.	n.d.	n.d.	n.d.	n.d.										0.353032	136.308	150.132
	n.d.	n.d.	n.d.	n.d.	n.d.										-0.0371616	137.404	147.809
	n.d.	n.d.	n.d.	n.d.	n.d.										0.111484	135.416	155.148
Average	n.d.	n.d.	n.d.	n.d.	n.d.	0.151167	2.32776	5.77995	0.0859206	0.630598	1.42632	0.0859206	1.22906	2.36132	0.157936	133.063	150.729
SD	n.d.	n.d.	n.d.	n.d.	n.d.	0.0789098	0.760942	0.335364	0.0171577	0.0323313	0.185798	0.0171577	0.167052	0.0827838	0.120416	5.24591	4.41835
SD (%)	n.d.	n.d.	n.d.	n.d.	n.d.	52.2004	32.6898	5.8022	19.9693	5.12707	13.0264	19.9693	13.5919	3.50583	76.244	3.94242	2.93133
DMP Assay↑
split GFP Assay↓
	GmaUPO	GmaUPO	MweUPO	MweUPO	MweUPO	MroUPO	MroUPO	MroUPO	CglUPO	CglUPO	CglUPO	MthUPO	MthUPO	MthUPO	TteUPO	TteUPO	TteUPO
	Sce-Invertase 2	Ani-α Amylase	Negative control	Sce-Prepro	Mro-UPO	Negative control	Ani-α Amylase	Mro-UPO	Negative control	Ani-α Amylase	Cgl-UPO	Negative control	Sce-Acid Phosphatase	Sce-α Galactosidase	Negative control	Sce-Prepro	Cci-UPO
	1579	1938	237	557	860	176	690	577	143	873	849	143	766	2913	463	23586	25138
	1847	1405	395	801	873	148	865	718	164	668	969	164	789	2780	508	20994	28146
	2143	1913	507	777	742	209	957	653	151	793	997	151	743	2870	555	20363	28977
	1328	1858	483	708	823	217	871	649	178	549	877	178	701	2822	522	23449	24324
	1574	1783	701	852	966	115	878	529	214	636	1147	214	802	3015	473	22536	23760
	1725	1769	507	948	790	169	800	770							504	21380	23802
			352	853	727	224	759	459							531	20566	25972
			370	919	766	183	844	593							511	18680	24927
			424	980	995	222	888	561
			519	789	1028	110	781	528
			510	808	934	110	747	683
			471	711	891
Average	1699.33	1777.67	456.333	808.583	866.25	171.182	825.455	610.909	170	703.8	967.8	170	760.2	2880	508.375	21444.2	25630.8
SD	254.094	177.698	109.538	111.521	95.9775	42.9054	73.5482	88.3273	25.004	115.262	105.19	25.004	35.8073	80.9667	27.8565	1564.7	1834.73
SD (%)	14.9525	9.99613	24.0039	13.7921	11.0797	25.0642	8.91003	14.4583	14.7082	16.3771	10.869	14.7082	4.71024	2.81134	5.47952	7.29661	7.15833

## Sheet: Primary data Figure 2C
MroUPO												CglUPO
pH value	3	4	5	6	7	8	9	10	11			pH value	3	4	5	6	7	8	9	10	11
	n.d.	0.200353	1.72182	9.36546	12.5691	7.62909	4.94	3.16182	2.66727				n.d.	0.023077	-0.22	2.57273	13.8836	16.7836	6.98	3.93818	0.577489
	n.d.	0.405195	1.72182	8.13454	11.9091	6.55636	4.04182	2.87818	2.64546				n.d.	0.017857	0.66	5.13091	13.9327	21.0018	6.18909	1.6	0.692727
	n.d.	0.458182	1.51273	8.12364	10.3055	7.51818	4.16182	3.34364	1.23492				n.d.	-0.040476	0	4.42727	12.6655	18.4073	6.25455	2.08546	1.58182
Average	n.d.	0.354577	1.65212	8.54121	11.5945	7.23455	4.38121	3.12788	2.18255			Average	n.d.	0.000152667	0.146667	4.04364	13.4939	18.7309	6.47455	2.54121	0.950678
SD	n.d.	0.111177	0.0985664	0.582845	0.950514	0.48168	0.398148	0.19153	0.670136			SD	n.d.	0.0288077	0.373928	1.07903	0.58617	1.7372	0.358408	1.00749	0.448756
SD (%)	n.d.	31.355	5.96605	6.82391	8.19794	6.65805	9.08763	6.12333	30.7043			SD (%)	n.d.	18869.7	254.951	26.6846	4.34395	9.27453	5.53565	39.6461	47.2038
MthUPO												TteUPO
pH value	3	4	5	6	7	8	9	10	11			pH value	3	4	5	6	7	8	9	10	11
	n.d.	11.4857	55.3403	65.5636	186.358	119.548	79.5117	43.2623	22.613				9.75	27.87	56.01	117.81	98.94	56.67	35.55	24.6	11.13
	n.d.	13.4182	47.1584	57.4909	159.756	96.561	70.426	40.2857	16.9714				7.83	26.94	59.58	103.8	107.43	47.79	73.56	26.64	12.3
	n.d.	11.7351	42.8571	48.4364	196.862	93.1325	65.2519	30.9662	10.4727				8.58	33.75	62.97	121.56	116.07	52.71	38.16	28.98	15.21
Average	n.d.	12.213	48.4519	57.1636	180.992	103.081	71.7299	38.1714	16.6857			Average	8.72	29.52	59.52	114.39	107.48	52.39	49.09	26.74	12.88
SD	n.d.	0.85826	5.17764	6.99601	15.6167	11.7281	5.89407	5.23776	4.96036			SD	0.790063	3.01506	2.84172	7.64315	6.99338	3.6323	17.3357	1.78953	1.7154
SD (%)	n.d.	7.02744	10.6861	12.2386	8.62836	11.3776	8.21704	13.7217	29.7282			SD (%)	9.06036	10.2136	4.7744	6.68166	6.50668	6.93319	35.3141	6.69232	13.3183

## Sheet: Primary data Figure 4B
GAP promoter (1.5 % glucose)
	episomal MthUPO	episomal (-)	integrative MthUPO	integrative (-)
	1.49636	0.969091	12.2655	0.796364
	0.789091	0.610909	10.2709	0.56
	0.898182	0.861818	10.1527	0.674545
	1.33636	0.836364	10.1655	0.485455
	0.705455	1.11091	10.2855	0.610909
	0.54	0.66	8.43636	0.549091
Average	0.960909	0.841515	10.2627	0.612727
SD	0.342431	0.170985	1.1082	0.100478
SD (%)	35.6362	20.3187	10.7983	16.3985
CAT1 promoter (0.5 % glycerol; 1.5 %methanol)
	episomal MthUPO	episomal (-)	integrative MthUPO	integrative (-)
	2.91091	0.843636	15.8109	0.581818
	2.35454	0.450909	16.9345	0.601818
	2.57091	0.914545	15.2891	0.558182
	2.43454	0.690909	15.0255	0.72
	2.28909	0.494545	14.2127	0.643636
	2.36545	0.650909	13.9455	0.647273
Average	2.48758	0.674242	15.203	0.625455
SD	0.208556	0.168043	0.997396	0.0528108
SD (%)	8.38392	24.9232	6.56051	8.44359

## Sheet: Primary data Figure 4C
Construct	episomal MthUPO	integrative MthUPO	episomal (-)	integrative (-)
	3.25105	11.9643	0.799301	0.439161
	4.84895	12.4273	0.716084	0.316783
	3.95874	12.5119	0.61958	0.393007
	3.73357	1.83846	0.409091	0.302797
	4.75035	1.61259	0.49021	0.469231
	3.94126	11.0231	0.79021	0.358741
	2.85734	2.31259	0.838462	0.311189
	3.64825	1.97902	0.397203	0.428671
	3.69301	2.08112	0.351748	0.361538
	3.2965	2.4972	0.586014	0.332867
	4.16993	2.60559	0.505594	0.487413
Average	3.83172	5.71392	0.591227	0.381945
SD	0.576568	4.75874	0.166826	0.0626695
SD (%)	15.0472	83.2832	28.217	16.408

## Sheet: Primary data Figure 4D
pGAP constructs
Enzyme	AaeUPO*	AaeUPO*	MthUPO	MthUPO	TteUPO	TteUPO	Negative control
Signal Peptide	Aae-UPO*	Gma-UPO	Sce-Acid Phosphatase	Sce-α Galactosidase	Sce-Prepro	Cci-UPO
	0.652727	5.26727	1.14	0.38	4.27818	4.61636	0.192727
	0.549091	5.70364	0.956364	0.727273	3.85273	4.46182	0.298182
	0.567273	4.53636	1.13091	0.470909	4.78182	3.56364	0.42
	0.638182	6.02	0.934545	0.723636	4.33636	3.29636	0.389091
	0.64	5.11454	0.716364	0.38	4.20909	4.87091	0.398182
	0.414545	5.31091	0.86	0.698182	3.25454	3.66	0.461818
Average	0.57697	5.32545	0.956364	0.563333	4.11879	4.07818	0.36
SD	0.0823731	0.464786	0.148071	0.15627	0.472266	0.593872	0.0895105
SD (%)	14.2769	8.72764	15.4827	27.7402	11.4662	14.5622	24.864
pCAT1 constructs
Enzyme	AaeUPO*	AaeUPO*	MthUPO	MthUPO	TteUPO	TteUPO	Negative control
Signal Peptide	Aae-UPO*	Gma-UPO	Sce-Acid Phosphatase	Sce-α Galactosidase	Sce-Prepro	Cci-UPO
	0.794406	4.2042	0.686713	2.14546	20.2399	1.57762	0.174825
	0.565734	4.50909	0.640559	2.34965	24.1119	1.20979	0.163636
	0.92028	3.95874	0.497902	1.96783	22.9643	1.18322	0.04965
	0.587413	4.87762	0.38042	3.2965	21.6329	1.07273	0.032168
	0.917483	4.35804	0.220979	2.95245	24.879	0.692308	0.093706
	0.717483	5.95874	0.796503	2.27552	21.721	0.958741	0.013287
Average	0.750466	4.64441	0.537179	2.4979	22.5915	1.11573	0.0878787
SD	0.141693	0.651422	0.194249	0.469219	1.57535	0.268492	0.0625324
SD (%)	18.8807	14.0259	36.1609	18.7845	6.97319	24.0641	71.1577

## Sheet: Primary data Figure 4E
	Species	P. pastoris	P. pastoris	P. pastoris	P. pastoris	P. pastoris	S. cerevisiae	S. cerevisiae	S. cerevisiae	S. cerevisiae	S. cerevisiae
	Enzyme	MthUPO	MthUPO	TteUPO	TteUPO	Negative control	MthUPO	MthUPO	TteUPO	TteUPO	Negative control
	Signal Peptide	Sce- α Galactosidase	Ani- α Amylase	Sce-Prepro	Sce-Invertase 2	-	Sce- Acidic Phosphatase	Sce- α Galactosidase	Sce-Prepro	Cci-UPO	-
		1.53452	1.56037	2.7944	3.77645	-0.0555703	1.36767	2.26085	9.0983	10.1249	-0.0518412
		1.57894	1.50481	2.1347	4.65855	-0.0704161	0.782031	2.63149	9.80618	9.50235	-0.125971
		1.43437	1.22307	2.42374	3.8136	-0.185294	1.38985	2.27195	9.13163	10.692	-0.092604
		1.36763	1.51586	2.12724	3.7282	-0.218732	1.21189	2.37568	9.33171	9.35399	-0.144517
		1.50852	1.33431	2.31994	4.57324	-0.0296429	1.32313	2.14223	9.73943	10.9068	-0.181611
		1.07487	1.38273	2.36818	4.17679	-0.181526	1.51962	2.30164	7.89014	10.0323	-0.0814694
	Average	1.41648	1.42019	2.36137	4.12114	-0.12353	1.2657	2.33064	9.16623	10.1021	-0.113002
	SD	0.167431	0.11804	0.223369	0.379495	0.0735937	0.234667	0.151216	0.632415	0.565727	0.0428556
	SD (%)	11.8202	8.31155	9.45933	9.20849	-59.5754	18.5406	6.48817	6.8994	5.60012	-37.9245
	NBD Assay↑
	split GFP Assay↓
	Species	P. pastoris	P. pastoris	P. pastoris	P. pastoris	P. pastoris	S. cerevisiae	S. cerevisiae	S. cerevisiae	S. cerevisiae	S. cerevisiae
	Enzyme	MthUPO	MthUPO	TteUPO	TteUPO	Negative control	MthUPO	MthUPO	TteUPO	TteUPO	Negative control
	Signal Peptide	Sce- α Galactosidase	Ani- α Amylase	Sce-Prepro	Sce-Invertase 2	-	Sce- Acidic Phosphatase	Sce- α Galactosidase	Sce-Prepro	Cci-UPO	-
		685	497	7141	8539	273	2003	4088	28263	31755	-101
		381	624	5324	6953	225	2026	4010	26143	28928	-193
		685	652	5266	6451	276	2672	3719	30688	28782	-193
		560	634	7409	7227	266	2418	4157	28609	28955	-161
		588	619	5707	7845	242	2502	3853	21753	30681	-100
		511	669	6431	7205	225	2022	4571	30344	28453	-200
	Average	568.333	615.833	6213	7370	251.167	2273.83	4066.33	27633.3	29592.3	-158
	SD	104.928	55.7716	844.817	665.621	21.4741	267.573	268.546	3022.87	1201.71	42.4971
	SD (%)	18.4624	9.05628	13.5976	9.0315	8.54976	11.7675	6.60414	10.9392	4.06087	-26.8969

## Sheet: Gene sequences
Enzyme	Codon usage	NCBI Gene bank accession	Nucleotide sequence
			AGCA/TTCG- 4 base pair overhangs for modular Golden Gate assembly
AaeUPO	natural host codon usage	FM872457.1	AGCAGAGCCAGGATTACCTCCTGGTCCTCTAGAGAATAGCTCTGCAAAGTTGGTGAACGACGAGGCTCACCCATGGAAGCCGCTTCGACCTGGCGATATTCGTGGACCTTGCCCTGGACTCAATACTCTGGCATCTCACGGGTACCTCCCGAGAAATGGCGTTGCAACCCCGGCTCAAATAATAAACGCGGTTCAGGAAGGATTTAATTTCGACAATCAAGCCGCAATTTTCGCCACATATGCGGCCCACCTTGTGGACGGCAATCTCATTACGGACTTGCTGAGCATCGGACGCAAGACGCGGCTCACTGGGCCTGATCCACCACCCCCCGCTTCCGTTGGTGGACTCAATGAGCATGGCACCTTCGAAGGCGACGCCAGTATGACCCGAGGTGACGC…
GmaUPO	natural host codon usage	KDR77412.1	AGCAGAGCCTGCTAAGCCTCCAGGTCCCCTAAAAGATACTTCGGCCAAACTGGTCAACGACAAGGCTCATACTTGGAAGCCACTCACGCCGACAGATATACGCGGACCATGCCCGGGACTGAACACCCTTGCATCTCATGGCTGGCTTCCGCGAAATGGTATTGCTAGCCCCTCAGAAATTATCACCGCCGTTCAAGAAGGTTTCAACATGGATAACAGCTTGGCTATCTTTGTTACCTACGCTGCCCACCTCGTGGATGGAAATATCCTCACAGACAAATTGAGTATTGGAGGAAAAACTGCTCTAACGGGCCCAAATCCCCCTGCCCCAGCTATTGTCGGTGGGCTGAACACTCACGCGGTTTTCGAAGGAGATACGAGTATGACTCGAGGAGACTT…
CciUPO	Aspergillus niger codon usage	CC1G_08427T0 (Joint Genome Institute )	AGCATTTCCACCACCGCCGCCTGAACCTATCAAGGACCCGTGGCTCAAGTTGGTCAATGACAGGGCTCATCCATGGAGGCCCCTTCGGAGAGGAGATGTCAGAGGACCCTGCCCGGGGTTGAATACGTTGGCATCCCATGGGTATCTTCCTCGAGATGGTGTGGCGACTCCAGCTCAAATCATCACTGCCGTCCAAGAAGGCTTCAACATGGAGTACGGGATCGCGACATTCGTCACCTACGCTGCCCACCTCGTCGATGGAAACCCACTCACCAATCTCATCAGCATTGGTGGAAAGACGCGCAAAACTGGCCCCGATCCACCACCTCCCGCCATCGTTGGTGGGTTGAACACTCACGCTGTTTTCGAAGGTGACGCCAGTATGACCCGAGGTGACTT…
MroUPO	Aspergillus niger codon usage	JN714927.1	AGCATCCGCTCATCCCTGGAAGGCCCCTGGTCCTAACGATTCCCGCGGTCCTTGTCCTGGCCTCAACACCCTGGCCAACCACGGCTTCTTGCCCCGCAACGGCCGCAACATCAGCGTCCCCATGATCGTCAAGGCCGGCTTCGAGGGCTACAACGTCCAGTCCGATATCCTCATCCTCGCCGGCAAGATCGGCATGCTCACCAGCCGCGAGGCCGATACCATCAGCCTCGAGGATCTCAAGCTCCACGGCACCATCGAGCACGATGCCTCGCTCTCCCGCGAGGATGTCGCCATCGGCGATAACCTCCACTTCAACGAGGCCATCTTCACCACCTTGGCCAACAGCAACCCTGGCGCCGATGTCTACAACATCTCCTCCGCCGCTCAGGTCCAGCACGA…
MweUPO	Aspergillus niger codon usage	not deposited; personal communication with original author	AGCATCCGCTCATCCCTGGAAGGCCCCTGGTCCTAACGATTCCCGCGGTCCTTGTCCTGGCCTCAACACCCTGGCCAACCACGGCTTCTTGCCCCGCAACGGCCGCAACATCAGCGTCCCCATGATCGTCAAGGCCGGCTTCGAGGGCTACAACGTCCAGTCCGATGTTCTCATCACTGCCGGCAAGGTTGGCATGCTCACCAGCCGCGAGGCCGATACCATCAGCCTCGAGGATCTCAAGCTCCACGGCACCATCGAGCACGATGCCTCGCTCTCCCGCGAGGATGCTGCCATCGGCGATAACCTCCACTTCAACGAGGCCATCTTCACCACCTTGGCCAACAGCAACCCTGGCGCCGATGTCTACAACATCTCCTCCGCCGCTCAGGTCCAGCACGA…
CglUPO	Saccharomyces cerevesiae codon usage	XM_001219539.1	AGCAGGCTTTGATACATGGGCTCCTCCAGGACCATACGATGTTAGAGGTCCATGTCCAATGCTTAACACCTTAACGAATCATGGCTTCTTTCCCCATGATGGTCAGGATATAGACAGAGAAACTACGGAAAATGCCCTATTTGACGCGTTACATGTCAACAAAACGTTAGCTTCGTTCCTTTTCGACTTTGCTTTGACCACCAATCCCATAGCAAACTCAACAACTTTCTCCTTGAATGACTTGGGTAATCACAACGTCTTAGAACATGATGCGTCTTTGTCTAGAGCTGATGCATACCATGGATCGGTTTTAGCCTTCAATCACACCATTTTCGAAGAAACAAAGTCTTATTGGACAGATGAAACCGTTACACTGAAAATGGCTGCTGATGCCAGGTA…
MthUPO	Saccharomyces cerevesiae codon usage	XP_003665551.1	AGCAGGTTTTGACACTTGGTCACCACCTGGACCCTATGATGTTAGGGCTCCTTGTCCGATGTTGAATACATTGGCTAATCATGGTTTCTTACCACATGATGGCAAAGATATTACTCGTGAACAGACAGAAAACGCCTTGTTCGAAGCATTGCACATCAACAAAACCTTAGCCAGCTTTCTGTTTGACTTTGCATTAACAACGAATCCGAAGAATACCTCGACGTTTTCACTGAACGACTTAGGCAATCACAACATTTTGGAACATGATGCATCACTAAGTAGGGCTGATGCGTACTTTGGGAATGTTCTACAGTTCAATCAAACTGTCTTTGATGAGACTAAAACCTACTGGGAAGGAGATACTATTGATTTGAGAATGGCAGCCAAAGCTAGACTAGG…
TteUPO	Saccharomyces cerevesiae codon usage	XP_003654578.1	AGCAGGTTTCGATAGTTGGCATCCTCCAGCACCAGGTGATCGTAGAGGTCCTTGTCCAATGCTGAACACATTAGCGAATCATGGGTTTCTTCCACACAATGGCAGAAACATCACTAAAGAGATAACCGTTAATGCCCTTAACTCTGCTTTAAATGTCAATAAGACACTAGGAGAGTTACTGTTCAATTTTGCGGTTACAACCAATCCTCAACCAAATGCCACATTCTTCGATTTAGACCACTTGAGTCGTCACAACATTTTGGAACATGATGCTTCGTTATCTAGAGCCGATTACTATTTTGGTCATGACGATCATACCTTTAACCAAACGGTCTTTGATCAGACTAAGAGCTATTGGAAAACTCCGATTATAGACGTACAACAAGCTGCCAATGCAAG…
